# Supplementary material for: Alloreactive CD154-expressing T-cell subsets with differential sensitivity to the immunosuppressant, belatacept: potential targets of novel belatacept-based regimens
Source: Sci Rep. 2015 Oct 16;5:15218. doi: 10.1038/srep15218 (PMC4607954; doi:10.1038/srep15218)
Supplement: Supplementary Table S1 [file srep15218-s1.xls]

## Sheet: Supplementary Table 1
Upper table shows Spearman rho values for correlations between EC50 and frequencies for 36 subsets from 20 responders
Lower table shows the p-values for the respective Spearman correlations
Spearman's rho	T.ec50	TM.ec50	TM+28+.ec50	TM+28-.ec50	TN.ec50	TN+28+.ec50	TN+28-.ec50	T+28+.ec50	T+28-.ec50	Tc.ec50	TcM.ec50	TcM+28+.ec50	TcM+28-.ec50	TcN.ec50	TcN+28+.ec50	TcN+28-.ec50	Tc+28+.ec50	Tc+28-.ec50	Dn.ec50	DnM.ec50	DnM+28+.ec50	DnM+28-.ec50	DnN.ec50	DnN+28+.ec50	DnN+28-.ec50	Dn+28+.ec50	Dn+28-.ec50	Th.ec50	ThM.ec50	ThM+28+.ec50	ThM+28-.ec50	ThN.ec50	ThN+28+.ec50	ThN+28-.ec50	Th+28+.ec50	Th+28-.ec50
T.freq	-0.158	-0.149	-0.183	0.169	-0.209	-0.221	0.444	-0.244	0.404	0.321	0.163	-0.146	0.07	-0.338	-0.451	-0.233	-0.309	0.041	0.028	0.132	0.117	-0.137	0.089	0.256	-0.02	0.152	-0.042	-0.138	-0.098	-0.149	0.535	-0.17	-0.13	0.02	-0.206	0.167
TM.freq	0.012	0.024	0.024	0.013	0.038	-0.027	0.046	0	0.315	0.614	0.246	0.138	-0.071	0.153	0.418	-0.077	0.404	0.001	0.061	0.178	0.186	-0.287	0.079	0.071	-0.308	0.189	-0.067	-0.009	0.034	-0.001	0.238	0.092	0.1	-0.307	0.009	0.12
TM+28+.freq	0.044	0.141	0.187	-0.233	0.085	0.15	-0.21	0.168	-0.047	0.129	0.129	0.295	-0.127	0.079	0.407	-0.066	0.409	0.011	-0.001	0.173	0.283	-0.297	0.097	-0.057	-0.17	0.059	-0.104	0.047	0.099	0.105	-0.005	0.234	0.232	-0.511	0.142	-0.202
TM+28-.freq	-0.094	-0.106	-0.185	0.344	-0.079	-0.258	0.285	-0.299	0.534	0.44	0.299	-0.093	-0.045	-0.025	0.261	-0.22	-0.038	-0.394	0.035	-0.044	-0.235	-0.01	0.149	0.342	-0.362	0.115	0.185	-0.151	-0.103	-0.238	0.154	-0.242	-0.241	0.273	-0.249	0.412
TN.freq	-0.012	-0.024	-0.024	-0.013	-0.038	0.027	-0.046	0	-0.315	-0.614	-0.246	-0.138	0.071	-0.153	-0.418	0.077	-0.404	-0.001	-0.061	-0.178	-0.186	0.287	-0.079	-0.071	0.308	-0.189	0.067	0.009	-0.034	0.001	-0.238	-0.092	-0.1	0.307	-0.009	-0.12
TN+28+.freq	0.035	-0.011	0.068	0.058	0.031	0.139	-0.033	0.143	-0.307	-0.661	-0.358	-0.096	0.098	-0.1	-0.319	0.142	-0.263	0.13	-0.212	-0.141	-0.168	0.315	-0.073	-0.235	0.416	-0.312	0.062	0.062	0.038	0.101	-0.198	0.023	0.098	0.205	0.134	-0.119
TN+28-.freq	-0.04	0	-0.135	0.218	-0.065	-0.126	0.159	-0.233	0.403	0.504	0.406	0.159	0.186	0.226	0.236	0.168	0.181	-0.115	0.454	0.273	0.204	0.102	0.087	0.465	-0.064	0.544	0.236	-0.079	-0.14	-0.181	0.149	-0.15	-0.275	0.018	-0.2	0.262
T+28+.freq	0.066	0.07	0.199	-0.367	0.087	0.169	-0.255	0.284	-0.524	-0.49	-0.385	-0.025	-0.072	-0.128	-0.184	-0.045	-0.068	0.29	-0.389	-0.189	-0.06	-0.088	-0.09	-0.417	0.152	-0.436	-0.166	0.108	0.166	0.254	-0.203	0.199	0.288	-0.134	0.248	-0.368
T+28-.freq	-0.088	-0.089	-0.219	0.349	-0.098	-0.177	0.255	-0.3	0.511	0.456	0.355	-0.005	0.044	0.116	0.162	0.037	0.043	-0.312	0.384	0.179	0.054	0.063	0.09	0.415	-0.152	0.427	0.163	-0.111	-0.178	-0.264	0.187	-0.205	-0.291	0.139	-0.253	0.363
Tc.freq	-0.23	-0.104	-0.164	0.337	-0.189	-0.191	0.279	-0.251	0.254	0.243	0.092	0.041	0.384	0.126	0.077	0.354	0.073	-0.141	0.348	0.29	0.217	-0.097	0.474	0.335	0.25	0.402	0.309	-0.176	-0.207	-0.145	-0.223	-0.197	-0.12	-0.19	-0.173	0.077
TcM.freq	-0.162	-0.113	-0.156	0.203	-0.08	-0.121	0.214	-0.18	0.465	0.574	0.194	-0.031	0.045	0.044	0.336	-0.006	0.289	-0.224	0.081	0.176	0.096	-0.376	0.245	0.175	-0.161	0.27	-0.01	-0.098	-0.099	-0.116	0.031	-0.057	0.02	-0.183	-0.079	0.241
TcM+28+.freq	-0.005	0.066	0.078	-0.123	0.066	0.188	0.023	0.069	0.154	0.145	-0.007	0.222	-0.188	0.141	0.3	-0.104	0.37	-0.109	-0.028	0.194	0.197	-0.424	0.263	0.009	-0.181	0.094	0.032	0.036	0.066	0.103	-0.236	0.203	0.273	-0.369	0.15	-0.029
TcM+28-.freq	-0.393	-0.296	-0.35	0.37	-0.328	-0.46	0.207	-0.465	0.415	0.533	0.206	-0.16	0.049	-0.165	0.182	0.025	-0.025	-0.342	0.117	0.031	-0.064	-0.227	0.239	0.296	-0.038	0.226	0.046	-0.333	-0.336	-0.378	-0.007	-0.4	-0.333	0.056	-0.374	0.136
TcN.freq	-0.077	0.021	-0.044	0.248	-0.053	-0.056	0.201	-0.125	0.04	-0.093	-0.045	0.062	0.379	0.191	-0.093	0.392	-0.123	-0.099	0.407	0.161	0.157	-0.069	0.331	0.229	0.306	0.271	0.265	-0.039	-0.1	-0.011	-0.328	-0.093	-0.094	0.027	-0.072	-0.051
TcN+28+.freq	-0.048	-0.068	-0.093	-0.029	0.028	0.117	0.14	-0.023	-0.162	-0.517	-0.553	-0.038	-0.236	0.118	-0.371	0.07	-0.204	-0.208	0.044	-0.036	0.03	-0.24	0.294	0.078	0.187	-0.016	0.226	-0.061	-0.097	0.047	-0.568	0.026	0.006	0.16	-0.014	-0.09
TcN+28-.freq	-0.005	0.069		0.254	-0.016	-0.096	0.181	-0.15	0.338	0.529	0.455	0.186	0.431	0.271	0.247	0.432	0.266	0.091	0.501	0.331	0.242	0.128	0.171	0.461	0.125	0.585	0.264	0.02	-0.068	-0.073	0.159	-0.086	-0.15	-0.028	-0.078	0.263
Tc+28+.freq	-0.047	-0.029	-0.014	-0.044	0.042	0.182	0.084	0.053	-0.07	-0.193	-0.396	0.088	-0.157	0.156	-0.066	0.123	0.136	-0.227	-0.042	-0.005	0.086	-0.368	0.305	0.011	0.054	0.024	0.094	-0.011	-0.047	0.113	-0.589	0.117	0.16	-0.077	0.102	-0.141
Tc+28-.freq	-0.177	-0.097	-0.223	0.398	-0.13	-0.224	0.329	-0.317	0.434	0.454	0.383	0.033	0.399	0.174	0.204	0.317	0.121	-0.089	0.58	0.329	0.195	0.055	0.3	0.434	0.082	0.546	0.214	-0.115	-0.207	-0.229	0.139	-0.208	-0.22	0.006	-0.209	0.279
Dn.freq	-0.098	-0.087	-0.042	-0.226	-0.184	-0.056	-0.322	-0.155	-0.092	0.023	-0.264	0.317	-0.551	0.047	-0.281	-0.105	-0.093	-0.204	0.02	-0.052	0.118	-0.103	-0.054	-0.037	-0.053	0	0.104	-0.173	-0.166	-0.095	-0.359	-0.094	-0.222	-0.002	-0.13	-0.29
DnM.freq	-0.119	-0.157	-0.053	-0.332	-0.208	-0.042	-0.326	-0.128	-0.112	0.109	-0.363	0.138	-0.669	-0.079	-0.231	-0.244	-0.136	-0.362	-0.216	-0.274	-0.041	-0.21	-0.137	-0.196	-0.233	-0.223	-0.07	-0.169	-0.154	-0.064	-0.397	-0.069	-0.162	-0.023	-0.1	-0.384
DnM+28+.freq	-0.196	-0.199	-0.135	-0.447	-0.123	-0.017	-0.189	-0.151	-0.243	-0.098	-0.496	0.139	-0.656	0.007	-0.129	-0.125	-0.048	-0.251	-0.027	-0.173	0.133	-0.297	0.082	0.014	-0.168	-0.046	0.039	-0.166	-0.212	-0.038	-0.485	-0.01	-0.127	-0.033	-0.08	-0.378
DnM+28-.freq	-0.005	-0.044	0.026	-0.289	-0.262	-0.064	-0.203	-0.111	0.028	0.308	-0.001	0.02	-0.338	-0.194	-0.172	-0.258	-0.141	-0.478	-0.235	-0.349	-0.334	-0.059	-0.097	-0.199	-0.225	-0.309	0.03	-0.057	-0.011	-0.03	-0.197	-0.108	-0.163	0.012	-0.055	-0.177
DnN.freq	-0.168	-0.143	-0.193	-0.012	-0.172	-0.162	-0.302	-0.229	-0.194	-0.324	-0.312	0.18	-0.347	0.221	-0.335	0.152	-0.209	-0.152	0.158	0.072	0.145	-0.039	-0.011	0.056	0.332	0.11	0.104	-0.22	-0.274	-0.242	-0.319	-0.181	-0.311	0.133	-0.254	-0.157
DnN+28+.freq	0.076	0.115	0.109	-0.1	0.184	0.205	-0.233	0.134	-0.321	-0.677	-0.403	0.143	-0.459	0.05	-0.176	0.042	-0.156	-0.156	-0.02	-0.077	0.053	-0.141	-0.003	-0.056	0.235	-0.153	-0.002	0.112	0.056	0.097	-0.319	0.19	0.103	0.169	0.131	-0.182
DnN+28-.freq	-0.267	-0.25	-0.335	0.069	-0.276	-0.262	-0.22	-0.33	0	0.09	-0.104	0.139	-0.219	0.207	-0.2	0.377	0.063	-0.137	0.288	0.166	0.208	0.074	-0.022	0.227	0.449	0.408	0.158	-0.276	-0.396	-0.352	-0.187	-0.289	-0.431	0.041	-0.333	0.031
Dn+28+.freq	-0.083	-0.048	0.035	-0.535	-0.005	0.128	-0.266	-0.008	-0.357	-0.272	-0.448	0.259	-0.601	0.049	-0.058	-0.195	-0.029	-0.159	0.043	-0.109	0.252	-0.224	0.077	-0.003	-0.221	-0.052	0.075	-0.06	-0.091	0.085	-0.488	0.128	-0.007	-0.155	0.041	-0.484
Dn+28-.freq	-0.055	-0.054	-0.064	0.016	-0.229	-0.133	-0.294	-0.167	0.017	0.213	0.018	0.226	-0.231	0.091	-0.158	0.149	0.005	-0.31	0.018	-0.077	-0.101	0.018	-0.058	0	0.227	0.039	0.104	-0.121	-0.162	-0.179	-0.212	-0.174	-0.274	0.083	-0.153	-0.074
Th.freq	0.235	0.153	0.193	-0.266	0.249	0.238	-0.166	0.286	-0.241	-0.324	-0.03	0.014	-0.213	-0.074	-0.017	-0.254	0.041	0.171	-0.249	-0.166	-0.165	0.132	-0.298	-0.252	-0.107	-0.317	-0.234	0.199	0.236	0.173	0.229	0.239	0.206	0.144	0.23	-0.023
ThM.freq	0.108	0.129	0.158	-0.329	0.132	0.117	-0.219	0.202	-0.153	0.311	0.308	0.166	0.068	0.106	0.566	-0.045	0.468	0.056	-0.013	0.05	0.183	-0.149	-0.037	-0.029	-0.293	0.059	-0.176	0.078	0.1	0.087	0.183	0.223	0.156	-0.397	0.111	-0.16
ThM+28+.freq	0.026	0.079	0.15	-0.302	-0.018	0.015	-0.349	0.15	-0.231	0.175	0.129	0.254	-0.024	0.107	0.437	0.018	0.414	0.081	-0.108	0.062	0.166	-0.136	-0.012	-0.154	-0.059	-0.053	-0.142	-0.038	0.037	0.038	0.076	0.115	0.086	-0.433	0.045	-0.287
ThM+28-.freq	-0.008	-0.002	-0.11	0.158	0.073	-0.148	0.172	-0.153	0.295	0.239	0.366	-0.044	0.073	0.051	0.363	-0.088	0.035	0.113	0.233	0.143	0.091	0.284	-0.088	0.441	-0.299	0.346	0.239	-0.029	-0.032	-0.128	0.344	-0.135	-0.226	0.174	-0.167	0.401
ThN.freq	0.144	0.048	0.104	-0.039	0.119	0.176	-0.105	0.197	-0.294	-0.521	-0.179	-0.191	-0.098	-0.226	-0.269	-0.099	-0.316	-0.069	-0.375	-0.37	-0.395	0.225	-0.275	-0.251	0.132	-0.46	-0.115	0.171	0.131	0.102	-0.023	0.089	0.12	0.369	0.171	-0.05
ThN+28+.freq	0.15	0.09	0.161	0.035	0.11	0.161	-0.126	0.233	-0.281	-0.521	-0.196	-0.125	0.013	-0.209	-0.297	0.081	-0.263	0.09	-0.385	-0.302	-0.362	0.228	-0.237	-0.325	0.311	-0.463	-0.125	0.194	0.177	0.159	-0.032	0.098	0.178	0.309	0.224	-0.048
ThN+28-.freq	-0.11	-0.048	-0.15	0.053	0.064	-0.134	0.09	-0.188	0.067	0.058	0.362	0.153	0.11	0.013	0.347	-0.087	0.129	0.105	0.378	0.21	0.196	0.312	0.094	0.493	-0.064	0.462	0.244	-0.143	-0.157	-0.198	0.078	-0.157	-0.251	0.118	-0.18	0.205
Th+28+.freq	0.167	0.164	0.25	-0.165	0.149	0.176	-0.233	0.302	-0.335	-0.404	-0.151	0.07	-0.011	-0.147	-0.154	0.04	-0.013	0.325	-0.342	-0.127	-0.132	0.094	-0.212	-0.374	0.249	-0.395	-0.203	0.185	0.237	0.216	0.11	0.2	0.253	0.039	0.268	-0.149
Th+28-.freq	-0.04	-0.016	-0.13	0.165	0.034	-0.195	0.114	-0.2	0.249	0.214	0.407	0.064	0.033	0.099	0.418	-0.072	0.078	0.073	0.223	0.156	0.071	0.258	-0.019	0.513	-0.23	0.355	0.271	-0.106	-0.096	-0.208	0.304	-0.188	-0.286	0.221	-0.229	0.346
p-value of rho	T.ec50	TM.ec50	TM+28+.ec50	TM+28-.ec50	TN.ec50	TN+28+.ec50	TN+28-.ec50	T+28+.ec50	T+28-.ec50	Tc.ec50	TcM.ec50	TcM+28+.ec50	TcM+28-.ec50	TcN.ec50	TcN+28+.ec50	TcN+28-.ec50	Tc+28+.ec50	Tc+28-.ec50	Dn.ec50	DnM.ec50	DnM+28+.ec50	DnM+28-.ec50	DnN.ec50	DnN+28+.ec50	DnN+28-.ec50	Dn+28+.ec50	Dn+28-.ec50	Th.ec50	ThM.ec50	ThM+28+.ec50	ThM+28-.ec50	ThN.ec50	ThN+28+.ec50	ThN+28-.ec50	Th+28+.ec50	Th+28-.ec50
T.freq	0.506	0.531	0.439	0.476	0.376	0.349	0.057	0.301	0.077	0.243	0.532	0.564	0.805	0.2	0.122	0.368	0.262	0.88	0.913	0.578	0.622	0.613	0.716	0.277	0.945	0.523	0.868	0.561	0.682	0.531	0.015	0.474	0.585	0.935	0.384	0.482
TM.freq	0.96	0.92	0.92	0.957	0.875	0.91	0.853	1	0.176	0.015	0.34	0.584	0.8	0.572	0.156	0.768	0.135	0.996	0.81	0.454	0.431	0.281	0.748	0.767	0.265	0.424	0.791	0.97	0.887	0.997	0.313	0.701	0.675	0.201	0.97	0.613
TM+28+.freq	0.855	0.552	0.429	0.322	0.722	0.529	0.389	0.478	0.843	0.648	0.622	0.234	0.652	0.77	0.168	0.802	0.13	0.968	0.997	0.467	0.227	0.263	0.692	0.811	0.545	0.806	0.681	0.845	0.679	0.66	0.982	0.321	0.326	0.025	0.55	0.393
TM+28-.freq	0.693	0.656	0.434	0.137	0.74	0.273	0.237	0.2	0.015	0.101	0.244	0.713	0.874	0.927	0.388	0.397	0.894	0.132	0.89	0.855	0.319	0.97	0.544	0.14	0.185	0.628	0.462	0.526	0.666	0.312	0.518	0.304	0.306	0.259	0.291	0.071
TN.freq	0.96	0.92	0.92	0.957	0.875	0.91	0.853	1	0.176	0.015	0.34	0.584	0.8	0.572	0.156	0.768	0.135	0.996	0.81	0.454	0.431	0.281	0.748	0.767	0.265	0.424	0.791	0.97	0.887	0.997	0.313	0.701	0.675	0.201	0.97	0.613
TN+28+.freq	0.885	0.965	0.774	0.808	0.897	0.558	0.892	0.548	0.188	0.007	0.159	0.705	0.727	0.712	0.288	0.586	0.344	0.633	0.399	0.554	0.478	0.235	0.767	0.318	0.123	0.18	0.807	0.796	0.875	0.672	0.403	0.925	0.682	0.401	0.574	0.618
TN+28-.freq	0.867	1	0.569	0.357	0.786	0.595	0.516	0.324	0.078	0.056	0.106	0.53	0.507	0.399	0.437	0.519	0.52	0.672	0.059	0.244	0.389	0.706	0.723	0.039	0.82	0.013	0.345	0.741	0.556	0.444	0.531	0.527	0.24	0.94	0.398	0.264
T+28+.freq	0.782	0.769	0.401	0.111	0.717	0.475	0.291	0.226	0.018	0.064	0.127	0.921	0.797	0.636	0.547	0.864	0.81	0.277	0.11	0.424	0.801	0.747	0.713	0.067	0.589	0.054	0.51	0.652	0.485	0.279	0.39	0.399	0.218	0.584	0.293	0.111
T+28-.freq	0.712	0.71	0.354	0.131	0.682	0.456	0.291	0.198	0.021	0.087	0.161	0.985	0.877	0.668	0.596	0.888	0.879	0.24	0.115	0.451	0.821	0.818	0.713	0.069	0.589	0.06	0.518	0.64	0.452	0.26	0.431	0.387	0.213	0.571	0.282	0.115
Tc.freq	0.329	0.663	0.49	0.146	0.424	0.42	0.247	0.286	0.279	0.383	0.726	0.871	0.157	0.641	0.803	0.163	0.795	0.602	0.157	0.214	0.359	0.72	0.04	0.148	0.368	0.079	0.213	0.458	0.382	0.541	0.346	0.405	0.616	0.435	0.466	0.748
TcM.freq	0.496	0.636	0.512	0.39	0.736	0.611	0.379	0.448	0.039	0.025	0.456	0.903	0.874	0.871	0.262	0.981	0.296	0.405	0.751	0.458	0.689	0.151	0.312	0.462	0.566	0.25	0.968	0.682	0.679	0.625	0.897	0.811	0.935	0.452	0.741	0.306
TcM+28+.freq	0.985	0.782	0.745	0.605	0.782	0.427	0.926	0.772	0.518	0.606	0.978	0.375	0.503	0.601	0.32	0.69	0.175	0.688	0.913	0.412	0.405	0.101	0.276	0.97	0.519	0.693	0.9	0.88	0.781	0.666	0.318	0.39	0.244	0.12	0.529	0.903
TcM+28-.freq	0.087	0.204	0.13	0.109	0.158	0.041	0.395	0.039	0.069	0.041	0.427	0.527	0.862	0.542	0.553	0.924	0.929	0.194	0.645	0.897	0.789	0.398	0.325	0.206	0.894	0.337	0.855	0.152	0.147	0.1	0.977	0.081	0.151	0.821	0.104	0.567
TcN.freq	0.748	0.93	0.853	0.293	0.823	0.813	0.409	0.6	0.867	0.742	0.863	0.807	0.164	0.478	0.762	0.119	0.661	0.716	0.094	0.497	0.508	0.801	0.166	0.331	0.268	0.248	0.287	0.87	0.676	0.965	0.158	0.698	0.694	0.913	0.762	0.83
TcN+28+.freq	0.84	0.774	0.696	0.903	0.907	0.622	0.569	0.922	0.495	0.049	0.021	0.88	0.397	0.664	0.212	0.79	0.466	0.44	0.861	0.88	0.9	0.37	0.222	0.743	0.504	0.947	0.367	0.799	0.685	0.843	0.009	0.912	0.98	0.512	0.955	0.706
TcN+28-.freq	0.982	0.772	0.808	0.279	0.947	0.686	0.459	0.529	0.145	0.043	0.067	0.459	0.109	0.311	0.415	0.084	0.337	0.737	0.034	0.154	0.304	0.636	0.484	0.041	0.657	0.007	0.289	0.935	0.774	0.761	0.504	0.719	0.527	0.909	0.743	0.262
Tc+28+.freq	0.845	0.905	0.955	0.855	0.86	0.443	0.732	0.826	0.769	0.491	0.116	0.729	0.576	0.564	0.831	0.639	0.629	0.399	0.868	0.982	0.719	0.161	0.204	0.965	0.849	0.92	0.711	0.965	0.843	0.636	0.006	0.622	0.5	0.753	0.668	0.552
Tc+28-.freq	0.455	0.683	0.345	0.082	0.586	0.343	0.169	0.173	0.056	0.089	0.129	0.898	0.141	0.519	0.504	0.215	0.667	0.742	0.012	0.157	0.41	0.839	0.212	0.056	0.773	0.013	0.394	0.631	0.382	0.331	0.558	0.379	0.352	0.981	0.375	0.234
Dn.freq	0.681	0.717	0.86	0.337	0.436	0.816	0.178	0.514	0.701	0.934	0.306	0.199	0.033	0.862	0.352	0.688	0.741	0.449	0.938	0.829	0.62	0.704	0.825	0.877	0.852	1	0.68	0.465	0.483	0.689	0.12	0.693	0.347	0.994	0.586	0.215
DnM.freq	0.618	0.51	0.825	0.153	0.378	0.86	0.174	0.591	0.638	0.699	0.152	0.584	0.006	0.77	0.448	0.345	0.629	0.169	0.39	0.242	0.865	0.435	0.576	0.408	0.404	0.344	0.782	0.477	0.516	0.787	0.083	0.772	0.494	0.926	0.675	0.094
DnM+28+.freq	0.408	0.4	0.571	0.048	0.606	0.945	0.438	0.524	0.302	0.727	0.043	0.583	0.008	0.978	0.674	0.632	0.864	0.347	0.916	0.467	0.577	0.265	0.739	0.955	0.551	0.847	0.877	0.485	0.37	0.875	0.03	0.967	0.592	0.892	0.738	0.101
DnM+28-.freq	0.982	0.854	0.914	0.216	0.265	0.79	0.405	0.64	0.907	0.264	0.996	0.936	0.218	0.471	0.575	0.318	0.615	0.061	0.348	0.132	0.151	0.828	0.694	0.401	0.419	0.184	0.905	0.812	0.965	0.901	0.405	0.649	0.493	0.961	0.819	0.455
DnN.freq	0.479	0.548	0.416	0.96	0.468	0.496	0.209	0.332	0.413	0.24	0.223	0.475	0.205	0.411	0.263	0.562	0.454	0.575	0.531	0.762	0.541	0.886	0.963	0.813	0.227	0.645	0.68	0.35	0.243	0.303	0.17	0.446	0.182	0.588	0.279	0.51
DnN+28+.freq	0.752	0.63	0.646	0.676	0.437	0.385	0.338	0.572	0.168	0.006	0.109	0.571	0.085	0.854	0.564	0.873	0.579	0.565	0.938	0.747	0.825	0.604	0.991	0.815	0.398	0.519	0.993	0.639	0.816	0.685	0.171	0.424	0.667	0.489	0.583	0.441
DnN+28-.freq	0.255	0.288	0.149	0.773	0.238	0.265	0.366	0.155	0.999	0.75	0.692	0.582	0.433	0.441	0.512	0.136	0.823	0.613	0.246	0.483	0.379	0.786	0.928	0.336	0.093	0.074	0.532	0.239	0.084	0.127	0.43	0.216	0.058	0.868	0.152	0.896
Dn+28+.freq	0.728	0.84	0.882	0.015	0.982	0.59	0.27	0.972	0.122	0.326	0.071	0.299	0.018	0.858	0.851	0.453	0.919	0.556	0.864	0.646	0.284	0.405	0.753	0.99	0.429	0.828	0.766	0.801	0.702	0.721	0.029	0.59	0.976	0.526	0.862	0.031
Dn+28-.freq	0.817	0.822	0.79	0.948	0.331	0.575	0.221	0.482	0.943	0.446	0.946	0.368	0.408	0.739	0.606	0.568	0.985	0.242	0.944	0.748	0.672	0.948	0.812	1	0.416	0.871	0.682	0.61	0.495	0.45	0.37	0.464	0.243	0.737	0.519	0.755
Th.freq	0.319	0.518	0.416	0.256	0.29	0.313	0.497	0.222	0.306	0.24	0.909	0.955	0.446	0.787	0.957	0.325	0.884	0.527	0.32	0.483	0.488	0.626	0.215	0.284	0.706	0.174	0.349	0.401	0.316	0.466	0.332	0.31	0.383	0.556	0.329	0.925
ThM.freq	0.65	0.587	0.506	0.156	0.578	0.622	0.367	0.394	0.52	0.26	0.229	0.51	0.81	0.696	0.044	0.863	0.078	0.837	0.958	0.833	0.439	0.582	0.881	0.905	0.289	0.806	0.484	0.743	0.675	0.715	0.439	0.346	0.512	0.093	0.64	0.5
ThM+28+.freq	0.912	0.741	0.527	0.196	0.94	0.95	0.143	0.529	0.328	0.532	0.62	0.31	0.932	0.692	0.135	0.944	0.125	0.766	0.668	0.796	0.484	0.615	0.96	0.516	0.834	0.826	0.573	0.872	0.877	0.872	0.75	0.629	0.719	0.064	0.85	0.22
ThM+28-.freq	0.972	0.995	0.646	0.506	0.76	0.532	0.482	0.52	0.206	0.391	0.148	0.863	0.796	0.852	0.223	0.738	0.901	0.677	0.353	0.547	0.702	0.287	0.721	0.051	0.279	0.135	0.339	0.904	0.894	0.59	0.138	0.571	0.339	0.476	0.483	0.079
ThN.freq	0.544	0.84	0.663	0.87	0.618	0.458	0.668	0.405	0.208	0.046	0.492	0.448	0.727	0.399	0.374	0.704	0.251	0.799	0.126	0.108	0.084	0.401	0.254	0.286	0.638	0.041	0.651	0.47	0.582	0.668	0.925	0.71	0.616	0.12	0.47	0.833
ThN+28+.freq	0.527	0.705	0.498	0.885	0.645	0.498	0.606	0.323	0.231	0.046	0.45	0.621	0.965	0.438	0.325	0.757	0.344	0.741	0.115	0.196	0.116	0.395	0.329	0.162	0.259	0.04	0.622	0.413	0.456	0.504	0.895	0.682	0.452	0.198	0.342	0.84
ThN+28-.freq	0.643	0.841	0.528	0.825	0.788	0.575	0.713	0.427	0.78	0.836	0.153	0.543	0.697	0.962	0.245	0.74	0.646	0.7	0.122	0.375	0.407	0.24	0.702	0.027	0.821	0.04	0.329	0.546	0.509	0.403	0.745	0.51	0.286	0.631	0.448	0.385
Th+28+.freq	0.482	0.49	0.289	0.486	0.531	0.458	0.336	0.195	0.148	0.136	0.563	0.782	0.97	0.587	0.616	0.877	0.965	0.219	0.165	0.593	0.578	0.728	0.383	0.104	0.372	0.084	0.418	0.435	0.315	0.361	0.645	0.398	0.282	0.875	0.254	0.531
Th+28-.freq	0.866	0.947	0.585	0.487	0.886	0.41	0.642	0.397	0.289	0.443	0.105	0.802	0.906	0.715	0.155	0.783	0.781	0.789	0.374	0.512	0.765	0.334	0.94	0.021	0.409	0.125	0.276	0.658	0.688	0.379	0.192	0.428	0.222	0.364	0.332	0.135
